# Supplementary material for: Scaling up One Health: A network analysis in Lao PDR
Source: One Health. 2023 Dec 12;18:100661. doi: 10.1016/j.onehlt.2023.100661 (PMC10761780; doi:10.1016/j.onehlt.2023.100661)
Supplement: Supplementary file 2 — Supplementary material 2 Appendix B. Organisation metric results. [file mmc2.xlsx]

## Sheet: Node metric results
Organisation	Primary focus	Location	Type	Information sharing degree	Information sharing weighted degree	Information sharing closeness	Information sharing betweenness	Resource sharing degree	Resource sharing weighted degree	Resource sharing closeness	Resource sharing betweenness
Non-government organisation 3	Environment	International	Non-government	26	76	0.590909	0.229892	13	30.5	0.491071	0.0953075
Multilateral organisation 2	Animal	International	Multilateral	26	79.45	0.625	0.139344	12	32.5	0.486726	0.0565158
Government organisation 15	Mixed	International	Government	25	79.75	0.619048	0.197329	21	74	0.591398	0.207125
Research organisation 9	Mixed	Lao	Research	24	75.9167	0.607477	0.130069	20	61.0833	0.597826	0.16413
Government organisation 1	Human	Lao	Government	23	73.1667	0.601852	0.118991	16	44.0238	0.539216	0.0999891
Research organisation 6	Human	Lao	Research	21	54	0.546218	0.124718	15	21.8571	0.514019	0.118462
Multilateral organisation 1	Human	International	Multilateral	21	86.5	0.575221	0.0493972	10	37.85	0.466102	0.0136047
Non-government organisation 1	Animal	International	Non-government	19	64.5	0.565217	0.129914	12	66	0.504587	0.102118
Government organisation 2	Animal	Lao	Government	19	56.65	0.585586	0.0737126	15	29.5	0.555556	0.0576397
Research organisation 2	Mixed	Lao	Research	17	43.5	0.541667	0.105856	12	20.15	0.495495	0.100818
Research organisation 8	Human	Lao	Research	16	49.75	0.52	0.0235931	13	42	0.52381	0.0427694
Multilateral organisation 4	Animal	International	Multilateral	14	52.7	0.515873	0.0147809	5	21.2	0.433071	0.00673993
Government organisation 9	Mixed	International	Government	11	34.75	0.496183	0.0182797	6	20.25	0.433071	0.00997558
Research organisation 7	Human	Lao	Research	10	34.6667	0.503876	0.0343152	6	13	0.462185	0.0319387
Research organisation 10	Mixed	International	Research	8	19	0.511811	0.00599527	3	6	0.37931	0.00106838
Multilateral organisation 5	Mixed	International	Multilateral	8	24.5	0.481481	0.000969944	3	8	0.398551	0.000392628
Multilateral organisation 3	Mixed	International	Multilateral	7	25	0.445205	7.39645e-05	4	16	0.423077	0.000520833
Government organisation 8	Environment	Lao	Government	7	16	0.457746	0.000344397	2	9.5	0.339506	0
Government organisation 3	Mixed	Lao	Government	7	26	0.464286	7.39645e-05	7	25	0.474138	0.00110462
Government organisation 18	Mixed	International	Government	6	15	0.481481	0.00152098	6	24	0.486726	0.0105197
Research organisation 16	Mixed	International	Research	5	19	0.442177	0	4	10	0.429688	0.00309447
Research organisation 12	Human	International	Research	5	12	0.457746	0.00194005	3	11	0.407407	0.000343407
Government organisation 14	Animal	International	Government	5	14	0.477941	0	3	11.5	0.436508	0
Government organisation 13	Human	International	Government	5	15	0.442177	0.000311872	3	6	0.404412	0
Government organisation 12	Mixed	International	Government	5	18	0.445205	0.000163399	3	14	0.410448	0
Non-government organisation 2	Mixed	International	Non-government	4	19	0.439189	0	4	12	0.433071	0.00142094
Research organisation 3	Mixed	Lao	Research	3	7	0.403727	0	2	5	0.364238	0
Research organisation 22	Human	International	Research	3	5	0.424837	0	1	0	0.341615	0
Research organisation 17	Animal	International	Research	3	6	0.422078	0	1	2	0.376712	0
Research organisation 11	Mixed	International	Research	3	6.66667	0.408805	0	3	1	0.419847	0
Government organisation 6	Mixed	Lao	Government	3	8	0.403727	0.000174825	0	5	0	0
Government organisation 17	Animal	International	Government	3	11	0.414013	0	3	6	0.416667	0
Research organisation 18	Mixed	International	Research	2	8	0.416667	0	0	2	0	0
Research organisation 14	Animal	International	Research	2	6	0.40625	0	1	4	0.37415	0
Non-government organisation 8	Mixed	International	Non-government	2	4	0.389222	0.000163399	2	0	0.369128	0.000362485
Non-government organisation 5	Animal	International	Non-government	2	5	0.398773	0	0	0	0	0
Non-government organisation 10	Animal	Lao	Non-government	2	5	0.419355	0	1	5	0.37415	0
Multilateral organisation 8	Human	International	Multilateral	2	10	0.411392	0	2	3	0.407407	0
Government organisation 5	Human	Lao	Government	2	2	0.389222	0	0	0	0	0
Government organisation 16	Human	International	Government	2	7	0.403727	0	1	1	0.352564	0
Research organisation 5	Mixed	Lao	Research	1	3	0.353261	0	1	5	0.333333	0
Research organisation 4	Mixed	Lao	Research	1	5	0.353261	0	1	3	0.333333	0
Research organisation 23	Mixed	International	Research	1	2	0.355191	0	1	0	0.341615	0
Research organisation 21	Human	International	Research	1	5	0.355191	0	1	5	0.341615	0
Research organisation 20	Environment	International	Research	1	5	0.380117	0	1	1	0.376712	0
Research organisation 19	Mixed	International	Research	1	5	0.336788	0	1	5	0.317919	0
Research organisation 15	Mixed	International	Research	1	3	0.355191	0	1	1.5	0.341615	0
Research organisation 13	Mixed	International	Research	1	3	0.373563	0	0	1	0	0
Research organisation 1	Mixed	Lao	Research	1	3	0.353261	0	1	5	0.333333	0
Non-government organisation 9	Animal	Lao	Non-government	1	3	0.373563	0	1	5	0.331325	0
Non-government organisation 7	Mixed	International	Non-government	1	4	0.380117	0	1	1	0.376712	0
Non-government organisation 6	Animal	International	Non-government	1	5	0.363128	0	1	5	0.337423	0
Non-government organisation 4	Animal	International	Non-government	1	1	0.373563	0	1	0	0.331325	0
Non-government organisation 15	Animal	Lao	Non-government	1	2	0.384615	0	1	0	0.37415	0
Non-government organisation 14	Animal	Lao	Non-government	1	3	0.384615	0	1	2.5	0.37415	0
Non-government organisation 13	Environment	Lao	Non-government	1	3	0.384615	0	1	1	0.37415	0
Non-government organisation 12	Environment	Lao	Non-government	1	5	0.363128	0	1	5	0.337423	0
Non-government organisation 11	Environment	Lao	Non-government	1	5	0.363128	0	1	1	0.337423	0
Multilateral organisation 9	Human	International	Multilateral	1	2.5	0.384615	0	1	2	0.37415	0
Multilateral organisation 7	Environment	International	Multilateral	1	1	0.386905	0	1	0	0.329341	0
Multilateral organisation 6	Human	International	Multilateral	1	5	0.386905	0	0	5	0	0
Government organisation 7	Mixed	Lao	Government	1	4	0.377907	0	0	2	0	0
Government organisation 4	Human	Lao	Government	1	4	0.371429	0	0	2	0	0
Government organisation 19	Mixed	International	Government	1	1	0.373563	0	0	0	0	0
Government organisation 11	Mixed	International	Government	1	1	0.373563	0	0	0	0	0
Government organisation 10	Mixed	International	Government	1	4	0.373563	0	1	5	0.331325	0

## Sheet: Study participants
Participant	Participation method	Organisation	Primary focus	Location	Type
1	Workshop	Government organisation 1	Human	Lao	Government
2	Workshop	Government organisation 1	Human	Lao	Government
3	Workshop	Government organisation 1	Human	Lao	Government
4	Workshop	Government organisation 1	Human	Lao	Government
5	Workshop	Government organisation 1	Human	Lao	Government
6	Workshop	Government organisation 1	Human	Lao	Government
7	Workshop	Government organisation 1	Human	Lao	Government
8	Workshop	Government organisation 1	Human	Lao	Government
9	Workshop	Government organisation 2	Animal	Lao	Government
10	Workshop	Government organisation 2	Animal	Lao	Government
11	Workshop	Government organisation 2	Animal	Lao	Government
12	Workshop	Government organisation 2	Animal	Lao	Government
13	Workshop	Government organisation 2	Animal	Lao	Government
14	Workshop	Government organisation 8	Environment	Lao	Government
15	Workshop	Government organisation 8	Environment	Lao	Government
16	Workshop	Government organisation 8	Environment	Lao	Government
17	Workshop	Research organisation 1	Mixed	Lao	Research
18	Workshop	Research organisation 1	Mixed	Lao	Research
19	Workshop	Research organisation 2	Mixed	Lao	Research
20	Workshop	Research organisation 2	Mixed	Lao	Research
21	Workshop	Research organisation 6	Human	Lao	Research
22	Workshop	Research organisation 7	Human	Lao	Research
23	Workshop	Research organisation 7	Human	Lao	Research
24	Workshop	Research organisation 7	Human	Lao	Research
25	Workshop	Research organisation 8	Human	Lao	Research
26	Workshop	Research organisation 8	Human	Lao	Research
27	Workshop	Research organisation 9	Mixed	Lao	Research
28	Workshop	Research organisation 9	Mixed	Lao	Research
29	Workshop	Research organisation 9	Mixed	Lao	Research
30	Workshop	Research organisation 9	Mixed	Lao	Research
31	Workshop	Research organisation 9	Mixed	Lao	Research
32	Workshop	Research organisation 9	Mixed	Lao	Research
33	Workshop	Research organisation 9	Mixed	Lao	Research
34	Key informant interview	Multilateral organisation 4	Animal	International	ML
35	Key informant interview	Multilateral organisation 1	Human	International	ML
36	Key informant interview	Multilateral organisation 2	Animal	International	ML
37	Key informant interview	Multilateral organisation 2	Animal	International	ML
38	Key informant interview	Multilateral organisation 2	Animal	International	ML
39	Key informant interview	Multilateral organisation 2	Animal	International	ML
40	Key informant interview	Government organisation 15	Mixed	International	Government
41	Key informant interview	Government organisation 15	Mixed	International	Government
42	Key informant interview	Research organisation 6	Human	Lao	Research
43	Key informant interview	Government organisation 9	Mixed	International	Government
44	Key informant interview	Non-government organisation 3	Environment	International	NGO
45	Key informant interview	Non-government organisation 1	Animal	International	NGO

## Sheet: Glossary
Variable	Description	Value	Description	Contextual example
Participant	Participant ID	Unique ID
Participation method	Data collection method	Workshop
		Key informant interview
Organisation	Organisation ID	Unique ID
Primary focus	What One Health area is the focus of the organisation?	Human	Organisations with a primary focus on human health	Ministry of Health
		Animal	Organisations with a primary focus on animal health	World Organisation of Animal Health
		Environment	Organisations with a primary focus on environmental health	Ministry of Natural Resources and Environment
		Mixed	Organisations that do not have a primary focus that is clearly animal/human/environment	World Bank, Universities
Location	Where are the organisation headquarters based?	Lao	National organisations based on Laos
		International	Organisations based outside of Laos. Including multinational organisations that have a Lao office
Type	What is the type of organisation?	Research	Organisations primarily conducting research. Some of these may also be government organisations; however are classified as research organisations for the purpose of network analysis.	Universities, International Livestock Research Institute
		Government	Government ministries, foreign government organisations that are not discrete research institutes	Ministry of Health
		Multilateral	Large multilateral technical organisations	World Health Organization
		Non-government	Private companies, charities, or other non-government organisations that are not research or multilateral organisations	Wildlife Conservation Society
Information sharing degree	Node metric	Positive integer	Number of information sharing links
Information sharing closeness	Node metric	Real 0-1	How close an organisation is to all others in the information sharing network
Information sharing betweenness	Node metric	Real 0-1	How often an organisation lies between two others in the information sharing network
Resource sharing degree	Node metric	Positive integer	Number of resource sharing links
Resource sharing closeness	Node metric	Real 0-1	How close an organisation is to all others in the resource sharing network
Resource sharing betweenness	Node metric	Real 0-1	How often an organisation lies between two others in the resource sharing network
